# Supplementary material for: A Comprehensive Atlas of E3 Ubiquitin Ligase Mutations in Neurological Disorders
Source: Front Genet. 2018 Feb 14;9:29. doi: 10.3389/fgene.2018.00029 (PMC5817383; doi:10.3389/fgene.2018.00029)
Supplement: Supplementary Table 1 — List of E3 ubiquitin ligases mutated in common neurological disorders (CNDs). [file Table1.xlsx]

## Sheet: Sheet1
Type of Disorder	E3 Ligase Gene	Type of E3 Ligase	Type of mutation	OMIM	References (PMID)	List of Mutations
Alzheimer's disease	FBXL7	F Box	SNP	605656	PMC4554442	rs75002042
	FBXL13	F Box	SNP	609080	PMC4300162	rs7779121 and rs17475512
	TTC3	RING	Missense	602259	27066578	S1038C
Autism	BFAR	RING	Missense	N/A	15830322	M140R, V315I
	FBXO40	F-box	CNV	609107	19404257	122826190–122870474dup
	HECW2	HECT	Missense	617245	PMC4313871, PMC5222737	R1191Q, F1193V, R1330W, E1445G, 2:197106887:G:A
	MIB1	RING	Missense, Truncation	608677	PMC4402723, 22511880, 23033978	R174H, P776R
	RNF216L	RBR	Translocation	N/A	20414355	46, XY, t(7;16)(p22.1;p11.2)
	TRIM33	RING	CNV	605769	24189344	rs6537825, rs3827735, rs10858047, rs1877455
	UBE3A (#)	HECT	Missense, CNV	601623	PMC4537845, PMC1712464, PMC1377019 , PMC1051217, PMC1716086, PMC4313871, PMC1016435, PMC1051320, PMC1734721, PMC2440346, PMC2993504, 9741464, 20609483, 25884337, 11397326, 16470730, 12673652, 9109904, 7767656, 8744026, 8069650, 9550359	T485A, T508A, D15S541 , D15S9, D15S10, D15S11, D15S12-D15S24, D15S13, D15S24, D15S63, D15S97, D15S113, D15S128, D15S144, D15S165, D15S122, D15S144, D15S210, D15S217, D15S219, D15S541, D15S542, D15S822, D15S976, D15S1002, D15S1010, D15S1013, D15S1019, D15S1031, D15S1043, D15S1048
	UBE3B	HECT	Missense	608047	22511880	R40C, S280P
	UBE3C	HECT	Missense	614454	22511880	S845F, F996C
Autism spectrum disorder	CUL3	RING	Nonsense	603136	22495309, 22511880, 22914163	E246X, R546X
	CUL5	RING	Nonsense	601741	22511880	V355I
	CUL7	RING	Missense	609577	PMC4449286, PMC3791263	R623H, R707H, A1192V
	FBXO10	F-Box	Missense	609092	PMC4313871	E54K, G160A
	FBXO31	F-box	Deletion	609102	23335808, 24623383	C283Nfs*81
	FBXO33	F-box	SNP	609103	19404256	rs12897470, rs7147817
	HERC1	HECT	Missense	605109	PMC4313871	I1149T, R3679H
	HUWE1	HECT	Missense, CNV	300697	PMC2426915, 23092983, 7943042	V950N, R2981H, R4013W, R4187C
	MKRN3	RING	Duplication	603856	18925931, 24239951	D15S11
	PARK2	RBR	Deletion, CNV	602544	PMC2925224, PMC5109987, PMC4818409, 21360662	Del162584576–162587001, Del162,962,435–163,081,102, Del162,187,125-162,402,914, Del162,187,125-162,402,914, Del162,451,920-162,507,690, Dup162,740,394–162,901,598, Dup162,685, 340–163,000,320 ,Dup162,672,821–163,163,143, 162187125–162680305, Dup162,590,018-162,840,211
	RFWD2 (COP1)	RING	Missense, CNV	608067	PMC4313871, 19404257	H574R, Dup174500555–174543675
	UBE4A	U-Box	Missense	603753	PMC4313871	R460S, L498M
	UBR7	RING	Missense	613816	21937992	N124S
Autism spectrum disorder/Angelman-like syndrome	HERC2	HECT	Missense/CNV	605837	PMC4313871, PMC4067100, 23065719, 23243086, 23124039	P594L, R746C, R2022W
Autosomal recessive juvenile parkinson disease-2	PARK2 (#)	RBR	Missense, Nonsense, Frameshift, Deletion	600116	PMC1712507, PMC1377254, 27574110, 12056932, 9560156, 10072423, 28913705, 12781588, 9802278, 15266615, 10824074, 11971093, 15584030, 15823482, 16769863, 12973932, 16500134, 12362318, 16500134, 16643317, 18519021, 17766365, 12112109, 18378882	A31D, R33Q, P37L, A46P, V56E, R104W, K161N, S193I, K211N, C212Y/G, R234Q, R256C, V258M, C268X, N273S, R275W, D280E, G284R, C289G, I298S, Q311H, G328E, C332X, R334C, T351P, R402C/H/W/P, C418R, T415N, G430D, P437L, C441R, W453X, C815G, C820T, C924T, 101delA, 202-203delAG, 255delA and 321-322insGT, del337-376, 438-477del, D6S305, 1142-1143delGA, D6S253
Autosomal recessive syndromic megalencephaly	HERC1	HECT	Missense, Deletion	605109	PMC4755376, PMC4755376, 27108999	W875X, R3250X, G4520E, c.4906-2A>C
Inherited peripheral neuropathy	KLHL13	BTB	Missense	300655	24627108	L376S
Intellectual disability	KLHL24	BTB	Missense	611295	27431290	C537S
	UBE4A	U-Box	Nonsense	603753	27431290	W128X
Intellectual disability/Epilepsy	HECW2	HECT	SNP, Missense	617245	PMC5099177	N/A
Intellectual disability with or without autism spectrum disorders	TRIP12	HECT	Missense, Frameshift, Splicing, Translocation, CNV	604506	PMC5543723, PMC4313871, PMC4249945, 28251352, 27848077, 27479843, 27848077	P5L, R35X, p.G99Rfs*5, R338X, R352X, A761V, R767V, S1149X, R1590H, R1595Q, R1628Q, R1643Q, S1840L, S1888L, S1873L, Q1916X, c.2981+1delG, c.3743+1G>A, c.460_461delAG, A1061Dfs*16, G994Rfs*5, c.2524+3dupA, c.3365+1G>A
Multiple sclerosis	BRCA1	RING	Nonsense	113705	23954390	c.5266dupC
	CBLB	RING	SNP	604491	20453840, 22194214, 25261476, 21037273	rs9657904, rs12487066
	SOCS1	SOCS Box	SNP	603597	PMC3153306, PMC2854871, 21716315, 25701091	rs243324, rs1640923, rs441349, rs12922733
	TRIM5	RING	SNP	608487	PMC3774660, 21311761	rs3802981
	TRIM22	RING	SNP	606559	PMC3774660, 24863734	R242T
	ZBTB46	BTB	SNP	614639	PMC3673463	rs6062314
Parkinson's disease	FBXO7 (PARK15)	F-box	Missense	605648	PMC2427312, 26010069, 19038853, 26882974, 24112787, 23352116	T22M, L34R, I87T, D328R, R378G, R481C, R498X, IVS7 11G>T
	LRSAM1	RING	Frameshift	610933	26900582	L708Rfs*28
	PARK2	RBR	See above for mutations	602544	See above for mutations	See above for mutations
Parkinson's disease, early-onset	PARK2 (#)	RBR	Deletion, Missense	602544	18704525, 15642853, 12730996, 20399249	M1T, Q34X, Q40X, A82E, R396G, E409X, exon 2 and 4 deletion
Parkinson's disease, late-onset	PARK2 (#) (*)	RBR	Missense/Point mutation	602544	12629236, 12730996, 10894217, 26860075, 16367892	E79X, S167N, M192V, K211N, T240M, C253Y, R256C, R275W, D280N, M432V, P437L, c.154del A, c.101-102 del AG, c.236-276del, del360-389
Restless legs syndrome	BTBD9	BTB	SNP	611237	PMC3825427, PMC5714726, PMC4153066, PMC3514407, 17637780, 17634447, 28329290, 23361623	rs9394492, rs4714156, rs9296249, rs9357271, rs3923809, rs4236060
Schizophrenia	HUWE1	HECT	Missense	300697	PMC4031262	V433I
	BFAR	RING	Missense	N/A	28421333	I85V, E244Q, P412T, V438M
Subcortical vascular dementia or cerebral small vessel disease	TRIM47	RING	SNP	611041	PMC3490100, PMC3122147	rs3744017, rs1055129
	TRIM65	RING	SNP	N/A	PMC3490100, PMC3122147	rs3744028
Tourette syndrome	BTBD9	BTB	SNP	611237	PMC5030307, 22914617, 19822783	rs9296249, rs9357271
X-linked mental retardation-61	RNF12 (RLIM)	RING	Missense	300379	PMC4795204, PMC5414091	Y356C, R387C, R599C, P587R
Table 1: Common neurological disorders (CNDs) containing E3 ligase disruptions
(#) Not all mutations/variants have been listed
(*) The contribution of PARK2 in late-onset Parkinson's disease is controversial
