# Supplementary material for: A Comprehensive Atlas of E3 Ubiquitin Ligase Mutations in Neurological Disorders
Source: Front Genet. 2018 Feb 14;9:29. doi: 10.3389/fgene.2018.00029 (PMC5817383; doi:10.3389/fgene.2018.00029)
Supplement: Supplementary Table 2 — List of E3 ubiquitin ligases mutated in rare neurological disorders (RNDs). [file Table2.xlsx]

## Sheet: Sheet1
Type of Disorder	E3 Ligase Gene	Type of E3 Ligase	Type of mutation	OMIM	References (PMID)	List of Mutations
19p13.3 Microdeletion/microduplication syndrome	ZBTB7A	BTB	Deletion, Duplication	605878	PMC4795197, 25853300, 23610052, 20938164, 21465662, 21108400	19p13.3 (3,814,392-4,136,989); chr19.hg19:g.( 3,324,025_ 3,324,026)_( 4,870,882_4,870,883)del, 3,324,026-4,870,882, 3,874,599_3,874,600)_( 4,183,343_4,183,344)del, 3,874,600- 4,183,343, 3,227,720_3,234,036_4,823,723_4,830,039del, 3234036-4823723), 3,932,784_3,932,785_4,523,183_4,523,184del, 3,932,785-4,523,183, 3,279,941_3,279,942_4,168,106_4,168,107del, 3,279,942-4,168,106, 6) 3,789,486_3,789,48…
Adult myoclonic epilepsy	UBR5	HECT	Missense	608413	23029623	R1907H
Amyotrophic lateral sclerosis	CCNF	F-box	Missense	600227	PMC4835537	S3G, H69Y, A74T, K97R, G161R, T181I, S195R, R302T, R392T, R344K, S509P, E528Q, L531R, T543I, R574Q, S621G, E624K, Q669X, R691Q, T698M, I772T, 1114_1115insC
Anencephaly	TRIM36	RING	Missense	609317	28087737	P508T
Angelman syndrome	UBE3A (#)	HECT	Deletion, Frameshift, Missense, Nonsense, Splicing	601623	PMC139148, PMC1377156 , PMC3543165, PMC1735357, PMC4709177, 8988171, 8988172, 9600250, 9465301, 9887341, 10196695, 15054837, 10647895, 10737998, 12210318, 15054837, 19213023	G20V, C21Y, R39H, T106K, C117R, I130T, V133G, S135P, A178T, D212V, L237P/H, N243K, L263W, E269G, N270T, L273R/F, I329T, S335T, N340A, S349P, C351Y, P400H, L435P, P458L, R477P, M478V/I, R482P, L502P, R506C, E539K, G541E, G545R, G546S, E550L/K, F551V, D563G, M566K, E584Q, Q588E/P, 656I, L673R, F690C, G738E, L747P, V762I, G808V, P815H, C820Y, P827S/L, K836X, I804K, 1344delAG, 3086ins5, IVS9-8ArG, 15…
Autosomal-dominant sensory ataxia	RNF170	RING	missense	614649	21115467	R199C
Autosomal-recessive blepharophimosis-ptosis-intellectual-disability syndrome	UBE3B	HECT	Missense, Frameshift, Deletion	608047	PMC3516591, PMC3717725, PMC5370204, 29160006, 25691420, 24615390	M1X, E21X, R186X, W389X, L482H, L539P, F591fs, Q700X, Q727P, G779R, R997P, Q1005P, c.2223_2224delAG, c.3139_3141del, c.545−2A>G, c.1741+2T>C, pN875Kfs*876, c.1856+1G
Autosomal recessive nonsyndromic mental retardation	CRBN	RING	Nonsense, CNV	609262	PMC5502306, PMC1201536, PMC1735726, 25858704, 17036314	C391R, R419X, Dup3p26.3p26.2
Bardet-Biedl syndrome/Schizophrenia	TRIM32	RING	Missense, Deletion	602290	PMC1458870, PMC4463509, 20301537, 19303295, 17994549	P130S, R394H, A422Cfs*8, D487N, C521Vfs*13, L535Sfs*21, I590LfsX38, R613X, 119447866_119572263del, 119447810_119783902del
Charcot-Marie-Tooth Type 2/Axonal neuropathy	LRSAM1	RING	Missense, Frameshift	610933	PMC3276280, PMC4939679, PMC4748314, PMC3548253, PMC2928813, PMC4060843, 28335037, 27686364, 28902413, 28286897	P215A, D682_A683ins21, A683PX3, C694Y, P707L, L708Rfx28, c.643C>G, c.2046+1G>T
	TRIM2	RING	Missense, Frameshift	614141	PMC4426057, 23562820, 26514622	E227V, K567Rfs7X, D667A
Congenital myasthenic syndrome	RAPSN	RING	Frameshift, Missense, Deletion	601592	PMC479716, PMC379116, PMC1735862, 26782015, 17594401, 20930056, 29054425, 12651869, 17190963, 12796535, 25194721, 12730725, 22326364, 21372719, 20157724, 16987151, 16931511, 12929188, 15036330, 15482960	L14P, Q44Gfs*3, V45M, N88K, E162K, R164C, Y269X, L283P, L290P, E333X, Y362Sfs*10, C390Y, T396Pfs*12, Q120Sfs*8, N542Qfs*4, p.224insT, 41T-C, 264C-A, 553ins5, -27C-G, -38A-G, IVS1-15C>A, 1177delAA, 1185delG, 46insC, 47421072–47421109del and 47425573–47425849del
Distal hereditary motor neuropathy	UBE3C	HECT	Insertion	614454	27487800	156956505-156979715Ins, 156956505-156975022Ins
Early-onset epileptic encephalopathy	TRIM8	RING	Deletion	606125	27346735	C367fs
Early-onset Parkinsonian-pyramidal syndrome	FBXO7 (PARK15)	F-box	Nonsense/Missense	605648	PMC2427312, PMC3029807, PMC3822702, 19038853, 20669327, 25085748, 25169713, 24112787, 23352116	T22M, I87T ,H95L, Q178L, N328R, R378G, R481C, R498X, G499S, IVS7 + 1G/T, IVS-329C>T, c.787+17G>T, c.1182+18T>G
	FBXO42	F-Box	SNP, Missense	609109	PMC3848964	S469S, P471A, A509T, rs2273311 (S5S)
Epileptic encephalopathy, Periventricular nodular heterotopia 7	NEDD4L	HECT	Missense	606384	PMC5086093, PMC3773011	S233L, E271A, H515P, Q694H, R897Q, E893K, Y679C
Episodic ataxia type 8	UBR4	RING	Missense	609890	PMC3953901, PMC5653837	A2581V, R4111H, Y4877C, A5042V, R5091H
Frontotemporal dementia	CCNF	F-box	Missense	600227	PMC4835537	S3G, A74T, R344K, L372fs, R392T, R406Q, L531R, S621G, Q669X, T698M
Gordon Holmes syndrome	RNF216/TRIAD3	RBR	Frameshift, Missense, Nonsense	609948	PMC3738065, PMC4935815, 25841028	G138GfsX74, E205DfsX15, Q241X, Q302X, G333V, G456E, Y539C, C597X, R660C, R694C, R717C, R751C, c.2061G>A
	STUB1	U-box	Missense, Nonsense	607207	PMC4181732, PMC3846781, PMC5307643, PMC3900109, PMC4021831, 24719489	E28K, N65S, A79D/T, R119X, L123V, N130I, K144X, K145Q, W147C, L165F, Y207X, S236T, P243L, T246M, I294F, M240T
Herpes simplex encephalitis (HSE)	TRAF3	RING	Missense	601896	PMC2946444	R118W
Holoprosencephaly (HPE)	FBXW11	F-box	CNV	605651	16865294	5q32-qter [46,XX,der(10)t(5;10)(q31.3;q26)], 5p15-pter [46,XY, rec(5), dup q, inv(5)(p15q32)]
Hypomyelination/Leukoencephalopathy	VPS11	RING	Missense	608549	PMC4847778 , PMC5065605, 26307567	C846G, L387_ G395del
Immunodeficiency, Centromeric region instability, Facial anomalies syndrome (ICF)	ZBTB24	BTB	Missense, Deletion, Nonsense	614064	PMC3113345, PMC3402683, PMC4230835, PMC3798845, 23739126, 29023266, 21906047	S16X, H132Qfs*19, V168Sfs*28, T253X, K263X, S278X, N306Ifs*4, R320X, C327Wfs*54, C383Y, C408G, R457X, c.501dup, c.917delA
Infantile spasms (IS) - Epilepsy disorder	KLHL17	BTB	Deletion	N/A	21694734	1p36
Johanson-Blizzard syndrome	UBR1 (#)	RING	Deletion, Frameshift, Missense, Nonsense, Splicing	605981	PMC3208372, PMC2773884, 25036160, 26149651, 24599544, 21931868, 20556423, PMC5702574, 26989884, 24052374, 21711208, 19006206	V122L, C127F, H136R, N177Lfs∗10, L217R, C251X, I286R, L317P, V365Efs*2,L427R, R503X, Q513X, Q550X, A563D, Q587X, S629X, D638Vfs*29, R665X, Y678X, S700P, R754C/H, H774Sfs*6, R1019X, Q1102E, Q1228X, C1396X, Y1508X, G1661R, c.81+2dupT, c.81+5G>C, c.660–2660–1delAG, c.19791981delTTG, c.11661177del12, c. 2432+5G>C, c.2254+2T>C, c.22942296delAAG, c.2739+1_2740‐1_3209+1_3210‐1del, 10, c.3209+1_3210‐1_34…
Juberg-Marsidi syndrome	HUWE1	HECT	Missense	300697	PMC4854010 , PMC1686104, PMC2426915, 7943044, 23721686, 7943042	R1272Q, R2981H, R4013W, R4063Q, R4187C, G4310R
Lafora disease	NHLRC1 (EPM2B) (#)	RING	Deletion, Frameshift, Missense, Nonsense,	608072	PMC4307960, PMC2564581, PMC3154284, 28556688, 21555062, 25015673, 23317923, 16190947, 25270369, 22047982, 12958597, 16529633, 19744044, 18263761, 18256682, 16190947, 16134145	C26S, F33S, C46Y, E67Q/X, C68Y, P69A, D82H, L87P, E91K, P111L, G121S, G131X, D146N, G158R, D195N, I198N, F204Lfs*28, P218S, V221Nfs*2D233A, Q226X, L261P, P264H, E280K, Q302P, D308A/V, G331Dfs*3, S339Ifs*13, V359fs*2, H117Pfs*39, F216_D233del, c.468-469delAG, c.1048-1049delGA
Limb-girdle muscular dystrophy 2H	TRIM32	RING	Deletion, Frameshift, Missense, Nonsense,	602290	PMC447621, PMC1377246, 23541687, 15786463, 17994549, 19303295, 19492423	P130S, R316X, R394H, D487N, T520Tfs*13, c.1837 C > T, C521Vfs*13, c.1180G>A+1180G4A, c.1761_1763delGAT, c.1560delC
Louis-Bar syndrome (Ataxia-telangiectasia)	RNF168	RING	Nonsense	612688	21394101	R131X
Mental retardation/Intellectual disability	ATRX (#)	RING	CNV, Deletion, Frameshift, Missense, Nonsense,	301040	PMC4205036, PMC4833192, PMC4613482, PMC4205036, PMC4215287, PMC3237247, PMC3110040, PMC1377954, PMC4822368, PMC3972136, 28600056, 28371197, 26860117, 26411299, 24898829, 24458433, 24130152, 19764021, 19444090, 19291773, 17579672, 16813605, 16376512, 16100724, 15633166, 10995512, 10632111, 8968741, 8644709	R37X, G175E, I192F, W222S, I244N, E252L, W263R, S338C, H680T, H1609R, C1614R, K1645N, Y1758N, M1761T, D1781V, N1859S, L1889W, D2035V, L2044P, Y2084H, R2131Q, R2178V, L2240F, H2247P, R2386X, G2465Vfs*15, c.6975+5G>A, c.7264_7265insT, Chr3:71102908 G>C, Xq13.3-q21.1, 1761M>T, Xq13.2q21.1, R81fs*107, 324C-->T
Microcephaly and abnormalities of the corpus callosum/microdeletion syndrome/intellectual disability	ZNF238 (ZBTB18)	BTB	Deletion, Missense, Nonsense, CNV	608433	PMC4023223, 28345786, 28283832, 28135719, 27598823, 26740508	E133X, R186X, R195X, G208X, P212Hfs*10, S258X, Q271X, E350Rfs*151, N461S, R464H, R495G
Moyamoya disease	RNF213	RING	Missense	613768	PMC3479116, PMC3140517, PMC4488323, PMC4890790, PMC5472300, PMC4420622, 27128593, 22377813, 21048783, 23010677, 23769926, 23970789, 25956231, 25964206, 26430847, 26530418, 27515544, 28320162, 27507861	A622V, A1622V, M3891V, V3933M, M3940V, N3962D, C3997Y, P4007R, D4013N, R4019C, R4062Q, I4076V, R4131C, K4185T, Q4367L, V4567M, T4586P, P4608S, V4616M, L4631V, K4732T, E4750K, V4765M, R4810K, V4814M, R4859K, D4863N, R4927Q, E4950D, A5021V, M5136I, D5160E, V5163I, E5176G, rs148731719, c.1587_1589delCGC
Opitz syndrome	MID1 (#)	RING	Deletion, Frameshift, Inversion, Missense, Nonsense	300552	PMC1735763, 9354791, 11030761, 12833403, 15558842, 12545276, 17221865, 24374473, 23791568	E115X, A130V, C142S, E144X, C145Y, C187X, C195F, E238X, C266R, R277X, L295P, Q347X, R368X, K370E, C392X, S410S, G423X, G452S, Y459X, V463F, Q468X, R495X, R521C, Q525X, I536T, S538X, W552X, I555V, D611G, F617S, L626P, C829T, G1354A, C1483T, c.397_401delACCTG, 403-411del, c.950_951insA, 1171_1173delTCT, a.1285+2delGAGT, 1447–1448 insAACA, c.1491_1533dup43, 1545_1546delGA, c.1551insGTCAC, 1793delC, …
Overgrowth syndrome (Tenorio syndrome)	RNF125	RING	Missense, Deletion	610432	25196541	M112I, S163L, R174C
Primrose syndrome	ZBTB20	BTB	Translocation, Deletion, Missense	606025	25062845, 25017102, 27061120, 21910247	E169Q, Y340X, K575X, K590Q, Q591G, H596R, T601I, G602A, K604T, S616F, L621F, V626M, G741R
Progressive myoclonus epilepsy/Myoclonus ataxia	KCTD7	BTB	Missense, Deletion, Nonsense	611725	PMC3397260, PMC3773914, 22638565, 17455289	R84W, R94W, R99X, L108M, D115Y, R184C, N273I, W289X, c.594delC
Pseudohypoaldosteronism type II	CUL3	RING	Frameshift, Missense, Nonsense	603136	PMC3278668, PMC3733749, 23689903	D413G, K459R, IVS8, T-G, -28, IVS8, A-G, -26, IVS8, T-G, -12, IVS8, T-A, -5, IVS8, C-T, IVS8, G-A, -1, c.382–6 T>G, c.1207−1G>A (G(−1)A), c.1207−6T>G (T(−6)G), c.1207-12T>A, c.1377+1G>T
Retinitis pigmentosa	TOPORS	RING	Deletion, Frameshift, Missense	609507	PMC2391085, PMC5226823, PMC4699406, PMC2265653, PMC3778873, 19373681	P20S, S25W, Q402P, S577Y, S606R, E808X, Y825X, p.R857Gfs*9, H889R, c.2474_2475insA, c.2552_2553delGA, c.2552_2553delGA, c.2554_2557del, c.2556_2557delGA, c.2319T > C, c.2991T > C, c.1560A > G
Rett-like syndrome (Atypical Rett syndrome)	RHOBTB2	BTB	Missense	607352	26740508	N510D
Seizure disorder/Developmental delay	SIAH1	RING	Deletion, Frameshift	602212	PMC4074351, PMC5502059	chr16: 45096893-48052382Dup, c.91_91del:p.E31 fs
Sensenbrenner syndrome/Cranioectodermal dysplasia	TULP4	SOCS Box	Deletion	N/A	20817137	N/A
Smith-Magenis syndrome	ZNF179	RING	Deletion	601237	PMC2760428, PMC1735919, 9096764	17p11.22
Spastic paraplegia and psychomotor retardation with or without seizures	HACE1	HECT	Nonsense, Deletion	610876	PMC4717446, 26437029	C80X, Q152X, R219X, R269X, Q618Vfs*3, P674Xfs*5, R748X, L832del, S887R, M1420V, rs146393808, rs137941861, rs34365906
Spina bifida	BRCA1	RING	SNP	113705	10088035, 17640328	A4956G, A1186G
Spinal muscular atrophy (Hereditary motor neuropathy)	FBXO38	F-box	Missense	608533	PMC3824115	C206R
Unclassified absence epilepsy	BTBD9	BTB	Deletion	611237	PMC4830185	38,360,355-38,455,141Del
Wolf-Hirschhorn syndrome	WHSC1	RING	Deletion	602952	PMC3953918, 9063753, 26927259, 23637096, 22438245	4p16.3, arr [hg19] 4p16.3 (71,552-3,636,893), [hg19] 4p16.3 (71,148-3,360,737), 2p25.3
X-Linked intellectual deficiency with epilepsy	KLHL15	BTB	CNV, Deletion	300980	PMC4832534, PMC5414091, 24817631	Y394Ifs*61, chrX:4,642,016-11,935,042, Xp22.11, Xp22.2-Xp22.32, Xp22.32-Xp22.33
X-linked intellectual disability	CUL4B	RING	Deletion, Frameshift, Missense, Nonsense	300304	PMC4613482, PMC4404493, PMC1821105, PMC4833192, PMC1785336, PMC4608231, PMC5243919, PMC4215287, 11562927, 28817236, 20014135, 20002452	P50L, L145X, T213I, L268Ffs*5, L329Q, R388X, R466X, W476X, R572C, R586X, W687X, K703X, V745A, T831T, R856X, E900X, c.429_431dup, c.890_949del, c.811_812del, c.1007_1011delTTATA, c.901–2A>G, c.1906+1G>T, c.2493G>A, c.974+1G>T
X-linked mental retardation	MID2	RING	Missense	300204	24115387	N343S, R347Q
Zellweger syndrome	PEX10	RING	Deletion, Frameshift, Missense, Nonsense	602859	PMC1377304, PMC2649967, PMC5547663, 9700193, 14713216, 17041890, 12794690, 20695019, 8982949, 19127411, 28320181, 17702006	M1T, R125X, L177R, R264X, E279X, H290Q, T294X/A, L297P, C307Y, R331Q, c.820A>G, c.4delG, c.256_257ins1, c.704_705insA, c.814_815delCT, c.884_885delCT
Table 2: Rare neurological disorders (RNDs) containing E3 ligase disruptions
(#) Not all mutations/variants have been listed
